# Supplementary material for: Therapeutic Drug Monitoring of Direct Oral Anticoagulants and Its Association with Clinical Outcomes: A Systematic Review and Meta-Analysis
Source: Pharmaceuticals (Basel). 2026 Jan 26;19(2):215. doi: 10.3390/ph19020215 (PMC12943562; doi:10.3390/ph19020215)
Supplement: Supplementary file 1 [file pharmaceuticals-19-00215-s001.zip]

Archive with 1 entries (1 files):
- pharmaceuticals-3994395-supplementary.pdf
